# Supplementary material for: A database of marine phytoplankton abundance, biomass and species composition in Australian waters
Source: Sci Data. 2016 Jun 21;3:160043. doi: 10.1038/sdata.2016.43 (PMC4915276; doi:10.1038/sdata.2016.43)
Supplement: Supplementary file 1 [file sdata201643-isa1.zip]

Archive with 3 entries (3 files):
- i_Investigation.txt
- s_study_Davies.txt
- a_assay_Davies.txt
