# Supplementary material for: A database of marine phytoplankton abundance, biomass and species composition in Australian waters
Source: Sci Data. 2016 Jun 21;3:160043. doi: 10.1038/sdata.2016.43 (PMC4915276; doi:10.1038/sdata.2016.43)
Supplement: Supplementary file 1 [file sdata201643-isa1.zip › i_Investigation.txt]

# Investigation File generated for Scientific Data with Investigation File Authoring Tool version 0.1.0 on 26/05/2016 - This metadata file is CC0
ONTOLOGY SOURCE REFERENCE
Term Source Name	Term Source REF	GAZ	ENVO	UO	ERO	OBI
Term Source File		http://data.bioontology.org/ontologies/GAZ	http://data.bioontology.org/ontologies/ENVO	http://data.bioontology.org/ontologies/UO	http://data.bioontology.org/ontologies/ERO	http://data.bioontology.org/ontologies/OBI
Term Source Version		$Revision: 1.512 $	releases/2014-09-16	unknown	2013-08-02	2014-08-18
Term Source Description		Gazetteer	Environment Ontology	Units of Measurement Ontology	Eagle-I Research Resource Ontology	Ontology for Biomedical Investigations
INVESTIGATION
Investigation Identifier
Investigation Title
Investigation Description
Investigation Submission Date
Investigation Public Release Date
INVESTIGATION PUBLICATIONS
Investigation PubMed ID
Investigation Publication DOI
Investigation Publication Author List
Investigation Publication Title
Investigation Publication Status
Investigation Publication Status Term Accession Number
Investigation Publication Status Term Source REF
INVESTIGATION CONTACTS
Investigation Person Last Name
Investigation Person Mid Initials
Investigation Person First Name
Investigation Person Address
Investigation Person Phone
Investigation Person Fax
Investigation Person Email
Investigation Person Affiliation
Investigation Person Roles
Investigation Person Roles Term Accession Number
Investigation Person Roles Term Source REF
STUDY
Study Identifier	10.1038/sdata.2016.43
Study Title	A database of marine phytoplankton abundance, biomass and species composition in Australian waters
Study Submission Date	17/11/2015
Study Public Release Date	21/06/2016
Study Description	http://www.nature.com/articles/sdata201643#abstract
Study File Name	s_study_Davies.txt
Comment[Subject Keywords]	//;//;///
Comment[Manuscript Licence]	CC BY-4.0
Comment[Experimental Metadata Licence]	CC0
Comment[Supplementary Information File Name]	
Comment[Supplementary Information File Type]	x-zip-compressed
Comment[Supplementary Information File URL]	http://www.nature.com/articles/sdata201643#supplementary-information
Comment[Data Repository]	Australian Ocean Data Network
Comment[Data Record Accession]	doi:10.4225/69/56454b2ba2f79
Comment[Data Record URI]	http://dx.doi.org/10.4225/69/56454b2ba2f79
STUDY DESIGN DESCRIPTORS
Study Design Type	data integration objective	database creation objective
Study Design Type Term Accession Number	ERO:0100092	http://www.ebi.ac.uk/efo/swo/SWO_0000509
Study Design Type Term Source REF	ERO	ERO
STUDY PUBLICATIONS
Study PubMed ID	""	""	""	""	""
Study Publication DOI	doi:10.1007/s11160-013-9312-z	doi:10.1016/j.jmarsys.2014.11.008	doi:10.1016/j.csr.2013.11.024	doi:10.1111/j.1529-8817.2010.00815.x	doi:10.1111/j.1365-2486.2009.02046.x
Study Publication Author List	""	""	""	""	""
Study Publication Title	""	""	""	""	""
Study Publication Status	published	published	published	published	published
Study Publication Status Term Accession Number					
Study Publication Status Term Source REF					
STUDY FACTORS
Study Factor Name
Study Factor Type
Study Factor Type Term Accession Number
Study Factor Type Term Source REF
STUDY ASSAYS
Study Assay Measurement Type	phytoplankton ecology
Study Assay Measurement Type Term Accession Number	""
Study Assay Measurement Type Term Source REF	""
Study Assay Technology Type	data item extraction from journal article
Study Assay Technology Type Term Accession Number	IAO:0000443
Study Assay Technology Type Term Source REF	OBI
Study Assay Technology Platform	""
Study Assay File Name	a_assay_Davies.txt
STUDY PROTOCOLS
Study Protocol Name	Sample collection	phytoplankton identification	cell biovolume calculation
Study Protocol Type	selection	data item extraction from journal article	information processor function
Study Protocol Type Term Accession Number	OBI:0001928	IAO:0000443	OBI:0000392
Study Protocol Type Term Source REF	OBI	OBI	OBI
Study Protocol Description			
Study Protocol URI	""	""	""
Study Protocol Version			
Study Protocol Parameters Name	""	""	""
Study Protocol Parameters Name Term Accession Number	""	""	""
Study Protocol Parameters Name Term Source REF	""	""	""
Study Protocol Components Name	""	""	""
Study Protocol Components Type	""	""	""
Study Protocol Components Type Term Accession Number	""	""	""
Study Protocol Components Type Term Source REF	""	""	""
STUDY CONTACTS
Study Person Last Name	Davies	Coughlan	Hallegraeff	Ajani	Armbrecht	Atkins	Bonham	Brett	Brinkman	Burford	Clementson	Coad	Coman	Davies	Dela-Cruz	Devlin	Edgar	Eriksen	Furnas	Hassler	Hill	Holmes	Ingleton	Jameson	Leterme	Lønborg	McLaughlin	McEnnulty	McKinnon	Miller	Murray	Nayar	Patten	Pritchard	Proctor	Purcell-Meyerink	Raes	Rissik	Ruszczyk	Slotwinski	Swadling	Tattersall	Thompson	Thomson	Tonks	Trull	Uribe-Palomino	Waite	Yauwenas	Zammit	Richardson
Study Person First Name	Claire H.	Alex	Gustaaf	Penelope	Linda	Natalia	Prudence	Steve	Richard	Michele	Lesley	Peter	Frank	Diana	Jocelyn	Michelle	Steven	Ruth	Miles	Christel	David	Michael	Tim	Ian	Sophie C.	Christian	James	Felicity	A. David	Margaret	Shauna	Sasi	Renee	Tim	Roger	Diane	Eric	David	Jason	Anita	Kerrie M.	Katherine	Peter	Paul	Mark	Thomas W.	Julian	Anya M.	Rouna	Anthony	Anthony J.
Study Person Mid Initials																																																			
Study Person Email	claire.davies@csiro.au	""	""	""	""	""	""	""	""	""	""	""	""	""	""	""	""	""	""	""	""	""	""	""	""	""	""	""	""	""	""	""	""	""	""	""	""	""	""	""	""	""	""	""	""	""	""	""	""	""	""
Study Person Phone																																																			
Study Person Fax																																																			
Study Person Address																																																			
Study Person Affiliation	CSIRO Oceans and Atmosphere, Castray Esplanade, Hobart, Tasmania 7000, Australia	School of Biological Sciences, The University of Queensland, St Lucia Queensland 4072, Australia	Institute for Marine and Antarctic Studies, University of Tasmania, Private Bag 129, Tasmania 7001, Australia	Plant Functional Biology & Climate Change Cluster (C3),University of Technology Sydney, PO Box 123, Broadway, New South Wales 2007, Australia	Biological Sciences/Marine Research Centre/Climate Futures, Macquarie University, North Ryde, New South Wales 2109, Australia	eMarine Information Infrastructure, Integrated Marine Observing System University of Tasmania, Private Bag 110, Hobart, Tasmania 7001, Australia	CSIRO Oceans and Atmosphere, Castray Esplanade, Hobart, Tasmania 7000, Australia	Microalgal Services, 308 Tucker Road, Ormond Victoria 3204, Australia	Australian Institute of Marine Science, PMB No 3, Townsville MC, Townsville, Queensland 4810, Australia	Australian Rivers Institute, Griffith University, Nathan, Queensland 4111, Australia	CSIRO Oceans and Atmosphere, Castray Esplanade, Hobart, Tasmania 7000, Australia	Natural Resources, Hornsby Shire Council, 296 Peats Ferry Rd, Hornsby New South Wales 2077, Australia	CSIRO Oceans and Atmosphere, EcoSciences Precinct, GPO Box 2583, Dutton Park, Queensland 4001, Australia	CSIRO Oceans and Atmosphere, Castray Esplanade, Hobart, Tasmania 7000, Australia	Waters, Wetlands and Coasts Science Branch, New South Wales Office of Environment and Heritage, PO Box A290, Sydney South, New South Wales 1232, Australia	Centre for Tropical Water and Aquatic Ecosystem Research, ATSIP Building 145 James Cook University, Townsville, Queensland 4811, Australia	CSIRO Oceans and Atmosphere, EcoSciences Precinct, GPO Box 2583, Dutton Park, Queensland 4001, Australia	CSIRO Oceans and Atmosphere, Castray Esplanade, Hobart, Tasmania 7000, Australia	Australian Institute of Marine Science, PMB No 3, Townsville MC, Townsville, Queensland 4810, Australia	Institute F.-A. Forel, Earth and Environmental Sciences, University of Geneva, 66 Bvd Carl-Vogt, 1211 Geneva 4, Switzerland	Microalgal Services, 308 Tucker Road, Ormond Victoria 3204, Australia	Environmental Monitoring and Assessment Sciences, Department of Science, Information Technology and Innovation, EcoSciences Precinct, GPO Box 5078, Brisbane, Queensland 4001, Australia	Waters, Wetlands and Coasts Science Branch, New South Wales Office of Environment and Heritage, PO Box A290, Sydney South, New South Wales 1232, Australia	CSIRO Oceans and Atmosphere, Castray Esplanade, Hobart, Tasmania 7000, Australia	School of Biological Sciences, Flinders University, GPO BOX 2100, Adelaide, South Australia 5001, Australia	Australian Institute of Marine Science, PMB No 3, Townsville MC, Townsville, Queensland 4810, Australia	CSIRO Oceans and Atmosphere, Underwood Avenue, Floreat, Western Australia 6014, Australia	CSIRO Oceans and Atmosphere, Castray Esplanade, Hobart, Tasmania 7000, Australia	Australian Institute of Marine Science, PMB No 3, Townsville MC, Townsville, Queensland 4810, Australia	CSIRO Oceans and Atmosphere, EcoSciences Precinct, GPO Box 2583, Dutton Park, Queensland 4001, Australia	Plant Functional Biology & Climate Change Cluster (C3),University of Technology Sydney, PO Box 123, Broadway, New South Wales 2007, Australia	South Australian Research and Development Institute—Aquatic Sciences, PO Box120, Henley Beach, South Australia 5022, Australia	Environment Protection Authority, Centre for Applied Science, Ernest Jones Drive, Macleod, Victoria 3085, Australia	Waters, Wetlands and Coasts Science Branch, New South Wales Office of Environment and Heritage, PO Box A290, Sydney South, New South Wales 1232, Australia	eMarine Information Infrastructure, Integrated Marine Observing System University of Tasmania, Private Bag 110, Hobart, Tasmania 7001, Australia	Australian Institute of Marine Science & North Australia Marine Research Alliance (NAMRA), Arafura Timor Research Facility, Darwin, Northern Territory 0810, Australia	The Oceans Institute, University of Western Australia, M470, 35 Stirling Hwy, Crawley, 6009 Western Australia, Australia	National Climate Change Adaptation Research Facility, Griffith University, Gold Coast, Queensland 4222, Australia	Warringah Council, Civic Drive, 725 Pittwater Road, Dee Why, New South Wales 2099, Australia	CSIRO Oceans and Atmosphere, EcoSciences Precinct, GPO Box 2583, Dutton Park, Queensland 4001, Australia	Institute for Marine and Antarctic Studies, University of Tasmania, Private Bag 129, Tasmania 7001, Australia	eMarine Information Infrastructure, Integrated Marine Observing System University of Tasmania, Private Bag 110, Hobart, Tasmania 7001, Australia	CSIRO Oceans and Atmosphere, Castray Esplanade, Hobart, Tasmania 7000, Australia	The Oceans Institute, University of Western Australia, M470, 35 Stirling Hwy, Crawley, 6009 Western Australia, Australia	CSIRO Oceans and Atmosphere, EcoSciences Precinct, GPO Box 2583, Dutton Park, Queensland 4001, Australia	CSIRO Oceans and Atmosphere, Castray Esplanade, Hobart, Tasmania 7000, Australia	CSIRO Oceans and Atmosphere, EcoSciences Precinct, GPO Box 2583, Dutton Park, Queensland 4001, Australia	School of Civil, Environmental and Mining Engineering, The University of Western Australia, Crawley, Western Australia 6009, Australia	Plant Functional Biology & Climate Change Cluster (C3),University of Technology Sydney, PO Box 123, Broadway, New South Wales 2007, Australia	New South Wales Government Food Authority, 6 Avenue of the Americas, Newington, New South Wales 2127, Australia	CSIRO Oceans and Atmosphere, EcoSciences Precinct, GPO Box 2583, Dutton Park, Queensland 4001, Australia
Study Person Roles																																																			
Study Person Roles Term Accession Number																																																			
Study Person Roles Term Source REF																																																			
Comment[Study Person ORCID]																																																			
Comment[Funder]																																																			
Comment[FundRef ID]																																																			
Comment[Funder Term Source REF]																																																			
Comment[Grant Identifier]																																																			
