# Supplementary material for: A database of marine phytoplankton abundance, biomass and species composition in Australian waters
Source: Sci Data. 2016 Jun 21;3:160043. doi: 10.1038/sdata.2016.43 (PMC4915276; doi:10.1038/sdata.2016.43)
Supplement: Supplementary file 1 [file sdata201643-isa1.zip › s_study_Davies.txt]

Source Name	Comment[source of data]	Comment[project description]	Characteristics[organism]	Term Source REF	Term Accession Number	Characteristics[geographical location]	Term Source REF	Term Accession Number	Characteristics[environment type]	Term Source REF	Term Accession Number	Characteristics[Southernmost latitude]	Unit	Term Source REF	Term Accession Number	Characteristics[Northernmost latitude]	Unit	Term Source REF	Term Accession Number	Characteristics[Westernmost longitude]	Unit	Term Source REF	Term Accession Number	Characteristics[Easternmost longitude]	Unit	Term Source REF	Term Accession Number	Protocol REF	Comment[sampling date range]	Comment[number of samples]	Comment[number of records]	Comment[taxonomic resolution]	Sample Name	Comment[data collection ongoing]
personal communication	Anthony Richardson (CSIRO)	IMOS AusCPR14	phytoplankton			Australia	GAZ	GAZ:00000463	ocean biome	ENVO	ENVO:01000048	-65.2567	degree	UO	UO:0000185	-16.00383	degree	UO	UO:0000185	89.6289	degree	UO	UO:0000185	174.335	degree	UO	UO:0000185	Sample collection	2007-12-17/2016-01-20	13866	1375559	Species where possible, zooplankton data available	597	Yes
personal communication	Steve Brett (Microalgal Services)	NSW Shellfish Program	phytoplankton			Australia	GAZ	GAZ:00000463	ocean biome	ENVO	ENVO:01000048	-45.59667	degree	UO	UO:0000185	-12.4	degree	UO	UO:0000185	113.779	degree	UO	UO:0000185	153.562	degree	UO	UO:0000185	Sample collection	20040824/20140811	11669	1340327	HAB species only	794	Yes
personal communication	Renee Patten (EPA VIC)	EPA VIC long term monitoring	phytoplankton			Western Australia	GAZ	GAZ:00002789	ocean biome	ENVO	ENVO:01000048	-15.80783333	degree	UO	UO:0000185	-14.51498333	degree	UO	UO:0000185	121.3246667	degree	UO	UO:0000185	122.6039333	degree	UO	UO:0000185	Sample collection	20080221/20140722	715	223266	Species where possible	1065	Yes
personal communication	Anthony Richardson (CSIRO)	IMOS NRS31	phytoplankton			Ballina Shire	GAZ	GAZ:00033947	ocean biome	ENVO	ENVO:01000048	-36.163379	degree	UO	UO:0000185	-35.0905	degree	UO	UO:0000185	137.9180556	degree	UO	UO:0000185	139.648933	degree	UO	UO:0000185	Sample collection	20080929/20151212	490	95625	Species where possible, zooplankton and biogeochemical data available	599	Yes
personal communication	David Rissik (NCCARF)	Phytoplankton dynamics	phytoplankton			Van Diemen Gulf	GAZ	GAZ:00051049	ocean biome	ENVO	ENVO:01000048	-46.85	degree	UO	UO:0000185	-46.85	degree	UO	UO:0000185	146.333	degree	UO	UO:0000185	146.333	degree	UO	UO:0000185	Sample collection	19981124/20001127	407	93632	Species where possible	1054	No
personal communication	Ian Jameson (CSIRO)	Bloom monitoring program	phytoplankton			Australia	GAZ	GAZ:00000463	ocean biome	ENVO	ENVO:01000048	-66.2983017	degree	UO	UO:0000185	-42.09140015	degree	UO	UO:0000185	112.2710037	degree	UO	UO:0000185	150.1333008	degree	UO	UO:0000185	Sample collection	19921012/19930415	388	62076	Species of interest only	589	No
personal communication	Peter Thompson (CSIRO)	Huon River sampling	phytoplankton			Australia	GAZ	GAZ:00000463	ocean biome	ENVO	ENVO:01000048	-34.0916	degree	UO	UO:0000185	-34.0916	degree	UO	UO:0000185	151.2583	degree	UO	UO:0000185	151.2583	degree	UO	UO:0000185	Sample collection	19960702/19981005	1705	44517	Species where possible	1051	No
personal communication	Linda Armbrecht (Macquarie University)	Phytoplankton zooplankton NSW	phytoplankton			Sydney	GAZ	GAZ:02000355	ocean biome	ENVO	ENVO:01000048	-14	degree	UO	UO:0000185	-14	degree	UO	UO:0000185	139	degree	UO	UO:0000185	139	degree	UO	UO:0000185	Sample collection	20110527/20120912	297	44248	Species where possible	796	No
personal communication	Peter Coad (Hornsby Council)	Hornsby Shire Council monitoring	phytoplankton			Australia	GAZ	GAZ:00000463	ocean biome	ENVO	ENVO:01000048	-42.6451	degree	UO	UO:0000185	-34.063	degree	UO	UO:0000185	146.6195	degree	UO	UO:0000185	151.1709	degree	UO	UO:0000185	Sample collection	20030506/20150617	149	26969	Species where possible	1064	Yes
literature review	Published literature	GBR expedition 1928-29	phytoplankton			Australia	GAZ	GAZ:00000463	ocean biome	ENVO	ENVO:01000048	-40.8802	degree	UO	UO:0000185	-14	degree	UO	UO:0000185	81.82617	degree	UO	UO:0000185	155.856	degree	UO	UO:0000185	Sample collection	19280725/19290717	462	33675	Species where possible	1068	No
personal communication	Miles Furnas (AIMS)	Phytoplankton NW Shelf	phytoplankton			Sydney	GAZ	GAZ:02000355	ocean biome	ENVO	ENVO:01000048	-34.0916	degree	UO	UO:0000185	-34.0916	degree	UO	UO:0000185	151.2583	degree	UO	UO:0000185	151.2583	degree	UO	UO:0000185	Sample collection	19971026/20020411	141	25803	Species where possible	1066	No
personal communication	Michelle Devlin (JCU)	Wet season phytoplankton	phytoplankton			Australia	GAZ	GAZ:00000463	ocean biome	ENVO	ENVO:01000048	-34.0916	degree	UO	UO:0000185	-34.0916	degree	UO	UO:0000185	151.2583	degree	UO	UO:0000185	151.2583	degree	UO	UO:0000185	Sample collection	20110214/20140517	206	25132	Species where possible	807	No
personal communication	Sophie C. Leterme (Flinders University)	Phytoplankton dynamics	phytoplankton			Australia	GAZ	GAZ:00000463	ocean biome	ENVO	ENVO:01000048	-42.1904	degree	UO	UO:0000185	-14	degree	UO	UO:0000185	116.70648	degree	UO	UO:0000185	155.856	degree	UO	UO:0000185	Sample collection	20100701/20130801	143	23171	Selected taxa identified to highest resolution possible	609	No
personal communication	Michele Burford (Griffith University)	Gulf of Carpentaria phytoplankton	phytoplankton			Coral Sea	GAZ	GAZ:00008996	ocean biome	ENVO	ENVO:01000048	-42.62487	degree	UO	UO:0000185	-18.15	degree	UO	UO:0000185	147.2333	degree	UO	UO:0000185	155	degree	UO	UO:0000185	Sample collection	19860508/19920328	611	17856	Genera where possible	509	No
personal communication	Peter Thompson (CSIRO)	Voyage SS04/2007	phytoplankton			Australia	GAZ	GAZ:00000463	ocean biome	ENVO	ENVO:01000048	-43.5333	degree	UO	UO:0000185	-11.783	degree	UO	UO:0000185	112.4	degree	UO	UO:0000185	152.15	degree	UO	UO:0000185	Sample collection	20070516/20070604	166	17264	Species where possible	786	No
personal communication	Sophie C. Leterme (Flinders University)	SAIMOS moorings	phytoplankton			East Australian Current	GAZ	GAZ:00000352	ocean biome	ENVO	ENVO:01000048	-36.6	degree	UO	UO:0000185	-36.6	degree	UO	UO:0000185	151.75	degree	UO	UO:0000185	151.75	degree	UO	UO:0000185	Sample collection	20100701/20130201	92	13858	Species where possible	1056	Yes
personal communication	Julian Uribe (CSIRO)	Moreton Bay zooplankton floods	phytoplankton			New South Wales	GAZ	GAZ:00002793	ocean biome	ENVO	ENVO:01000048	-35.75	degree	UO	UO:0000185	-35.75	degree	UO	UO:0000185	151.5	degree	UO	UO:0000185	151.5	degree	UO	UO:0000185	Sample collection	20110119/20111221	84	12936	Species where possible, zooplankton data available	479	No
personal communication	Sophie C. Leterme (Flinders University)	Continental Shelf	phytoplankton			Australia	GAZ	GAZ:00000463	ocean biome	ENVO	ENVO:01000048	-43.4348	degree	UO	UO:0000185	-41.4587	degree	UO	UO:0000185	146.9743	degree	UO	UO:0000185	148.2825	degree	UO	UO:0000185	Sample collection	20110128/20130731	208	12017	Selected taxa identified to highest resolution possible	1059	No
personal communication	Miles Furnas (AIMS)	Phytoplankton Great Barrier Reef	phytoplankton			Tasmania	GAZ	GAZ:00007396	ocean biome	ENVO	ENVO:01000048	-43.4348	degree	UO	UO:0000185	-41.4587	degree	UO	UO:0000185	146.9743	degree	UO	UO:0000185	148.2825	degree	UO	UO:0000185	Sample collection	19860207/20010828	88	11748	Species where possible	806	No
personal communication	Peter Thompson (CSIRO)	Voyage FR10/2000	phytoplankton			Australia	GAZ	GAZ:00000463	ocean biome	ENVO	ENVO:01000048	-59.10831	degree	UO	UO:0000185	-11.591	degree	UO	UO:0000185	-76.00883	degree	UO	UO:0000185	155.001	degree	UO	UO:0000185	Sample collection	20001115/20001126	102	10608	Species where possible	790	No
personal communication	Paul Thomson (UWA)	NW Shelf Phyto	phytoplankton			Tasmania	GAZ	GAZ:00007396	ocean biome	ENVO	ENVO:01000048	-43.10662	degree	UO	UO:0000185	-42.88579	degree	UO	UO:0000185	147.03547	degree	UO	UO:0000185	147.71812	degree	UO	UO:0000185	Sample collection	20150118/20150124	46	8234	Species where possible	1067	No
personal communication	Peter Thompson (CSIRO)	Voyage SS07/2005	phytoplankton			Australia	GAZ	GAZ:00000463	ocean biome	ENVO	ENVO:01000048	-67.1	degree	UO	UO:0000185	-66.33	degree	UO	UO:0000185	139	degree	UO	UO:0000185	145	degree	UO	UO:0000185	Sample collection	20050721/20050810	72	7488	Species where possible	788	No
personal communication	Peter Thompson (CSIRO)	Voyage SS08/2003	phytoplankton			New South Wales	GAZ	GAZ:00002793	ocean biome	ENVO	ENVO:01000048	-34.596944	degree	UO	UO:0000185	-30.40194444	degree	UO	UO:0000185	151.184167	degree	UO	UO:0000185	153.4355556	degree	UO	UO:0000185	Sample collection	20031002/20031021	57	5928	Species where possible	784	No
personal communication	Peter Thompson (CSIRO)	Perth Long Term Ocean Outlet	phytoplankton			New South Wales	GAZ	GAZ:00002793	ocean biome	ENVO	ENVO:01000048	-34.2644	degree	UO	UO:0000185	-26.7543	degree	UO	UO:0000185	151.1894	degree	UO	UO:0000185	153.7643	degree	UO	UO:0000185	Sample collection	19990324/20000330	64	5687	Species where possible	795	No
personal communication	Shauna Murray (UTS)	Phytoplankton from coastal lagoons in Sydney	phytoplankton			Australia	GAZ	GAZ:00000463	ocean biome	ENVO	ENVO:01000048	-11	degree	UO	UO:0000185	-11	degree	UO	UO:0000185	155.016667	degree	UO	UO:0000185	155.016667	degree	UO	UO:0000185	Sample collection	20111102/20140502	259	5222	Species where possible	1057	No
scan existing databases	NOAA	NOAA	phytoplankton			Moreton Bay	GAZ	GAZ:00045338	ocean biome	ENVO	ENVO:01000048	-27.40762	degree	UO	UO:0000185	-27.07722	degree	UO	UO:0000185	153.05848	degree	UO	UO:0000185	153.43372	degree	UO	UO:0000185	Sample collection	19470311/19840216	138	4786	Species where possible	575	No
personal communication	Ruth Eriksen (IMAS)	Storm Bay	phytoplankton			City of Coffs Harbour	GAZ	GAZ:00033963	ocean biome	ENVO	ENVO:01000048	-30.2905	degree	UO	UO:0000185	-29.99333333	degree	UO	UO:0000185	153.1951667	degree	UO	UO:0000185	153.5053333	degree	UO	UO:0000185	Sample collection	20091109/20150422	85	4703	Species where possible	1058	No
personal communication	Tim Ingleton (EnvNSW)	PSP study	phytoplankton			Great Barrier Reef	GAZ	GAZ:00009717	ocean biome	ENVO	ENVO:01000048	-27.39	degree	UO	UO:0000185	-16.5	degree	UO	UO:0000185	145.4	degree	UO	UO:0000185	153.55	degree	UO	UO:0000185	Sample collection	20010903/20011112	87	3306	Species where possible	801	No
scan existing databases	OBIS World Ocean Database 2009	World Ocean Database 200936	phytoplankton			Gulf of Carpentaria	GAZ	GAZ:00045462	ocean biome	ENVO	ENVO:01000048	-12.6	degree	UO	UO:0000185	-12.3	degree	UO	UO:0000185	140.4	degree	UO	UO:0000185	141.6	degree	UO	UO:0000185	Sample collection	19461230/19840216	118	2961	Species where possible	780	No
personal communication	Penelope Ajani (Macquarie University)	Phytoplankton Port Hacking 100m station	phytoplankton			Far North Queensland Area	GAZ	GAZ:00010344	ocean biome	ENVO	ENVO:01000048	-25.41683333	degree	UO	UO:0000185	-13.94666667	degree	UO	UO:0000185	143.8709167	degree	UO	UO:0000185	153.0283333	degree	UO	UO:0000185	Sample collection	19970403/20091207	113	2944	Species where possible	782	No
literature review	Published literature	Wood (1954)	phytoplankton			Australia	GAZ	GAZ:00000463	ocean biome	ENVO	ENVO:01000048	-34.032	degree	UO	UO:0000185	-12.462	degree	UO	UO:0000185	112.149	degree	UO	UO:0000185	151.435	degree	UO	UO:0000185	Sample collection	19020101/19550101	33	2924	Species where possible	559	No
literature review	Published literature	Crosby & Wood (1958)	phytoplankton			Great Barrier Reef	GAZ	GAZ:00009717	ocean biome	ENVO	ENVO:01000048	-21.45667	degree	UO	UO:0000185	-13.85583	degree	UO	UO:0000185	143.712	degree	UO	UO:0000185	151.5303	degree	UO	UO:0000185	Sample collection	19381101/19580101	32	2670	Species where possible	511	No
personal communication	Diane Purcell-Meyerink (NAMRA & AIMS)	Solander cruise #5867	phytoplankton			North West Cape	GAZ	GAZ:00087870	ocean biome	ENVO	ENVO:01000048	-22.645	degree	UO	UO:0000185	-21.2525	degree	UO	UO:0000185	113.5713	degree	UO	UO:0000185	115.1163	degree	UO	UO:0000185	Sample collection	20130909/20130922	34	2530	Species where possible	804	No
personal communication	Ruth Eriksen (CSIRO)	Southern Ocean Time Series	phytoplankton			Australia	GAZ	GAZ:00000463	ocean biome	ENVO	ENVO:01000048	-51.187	degree	UO	UO:0000185	-9	degree	UO	UO:0000185	148.8	degree	UO	UO:0000185	167.97	degree	UO	UO:0000185	Sample collection	20100912/20110407	24	2409	Species where possible	805	Yes
personal communication	Peter Thompson (CSIRO)	Voyage FRxx/2005	phytoplankton			Southern Ocean	GAZ	GAZ:00000373	ocean biome	ENVO	ENVO:01000048	-66.3666687	degree	UO	UO:0000185	-66.3666687	degree	UO	UO:0000185	110.1733322	degree	UO	UO:0000185	110.1733322	degree	UO	UO:0000185	Sample collection	19950613/19950614	23	2392	Species where possible	792	No
personal communication	Michael Holmes (DSITI)	Benthic dinoflagellates	phytoplankton			Australia	GAZ	GAZ:00000463	ocean biome	ENVO	ENVO:01000048	-43.15000153	degree	UO	UO:0000185	-20	degree	UO	UO:0000185	138.3500061	degree	UO	UO:0000185	152	degree	UO	UO:0000185	Sample collection	19821202/19900228	889	2186	Selected genera only, units are no per g substrate	1070	No
personal communication	Anya Waite (UWA/AWI)	SS voyages 2010-2013	phytoplankton			Southern Ocean	GAZ	GAZ:00000373	ocean biome	ENVO	ENVO:01000048	-32.85766667	degree	UO	UO:0000185	-13.35376667	degree	UO	UO:0000185	99.95516667	degree	UO	UO:0000185	124.5793333	degree	UO	UO:0000185	Sample collection	20100710/20130721	255	2111	Genera where possible	1053	No
scan existing databases	Icota - Pelagant Icota - Pelagant	Icota - Pelagant	phytoplankton			Australia	GAZ	GAZ:00000463	ocean biome	ENVO	ENVO:01000048	-53.74833298	degree	UO	UO:0000185	-46.75833511	degree	UO	UO:0000185	141.7363281	degree	UO	UO:0000185	142.0896606	degree	UO	UO:0000185	Sample collection	20040119/20040128	54	1749	Species where possible	752	No
personal communication	Peter Thompson (CSIRO)	Voyage FR05/1995	phytoplankton			Indian Ocean	GAZ	GAZ:00000372	ocean biome	ENVO	ENVO:01000048	-8	degree	UO	UO:0000185	-8	degree	UO	UO:0000185	110.0044479	degree	UO	UO:0000185	110.0044479	degree	UO	UO:0000185	Sample collection	19950604/19950615	24	1562	Species where possible	1069	No
personal communication	Jocelyn Dela-Cruz (UNSW)	Franklin voyage CTD Noctiluca scintillans	phytoplankton			Australia	GAZ	GAZ:00000463	ocean biome	ENVO	ENVO:01000048	-65.798	degree	UO	UO:0000185	-7.967	degree	UO	UO:0000185	121.8	degree	UO	UO:0000185	159.88	degree	UO	UO:0000185	Sample collection	19981114/19990201	1046	1046	Noctiluca scintillans only	800	No
literature review	Published literature	CSIRO (1965)	phytoplankton			Australia	GAZ	GAZ:00000463	ocean biome	ENVO	ENVO:01000048	-51.122	degree	UO	UO:0000185	-45.012	degree	UO	UO:0000185	114.133	degree	UO	UO:0000185	129.97	degree	UO	UO:0000185	Sample collection	19650414/19651220	1	925	Species where possible	571	No
personal communication	Peter Rothlisberg (CSIRO)	Rothlisberg & Pollard, et al. (1994)	phytoplankton			Australia	GAZ	GAZ:00000463	ocean biome	ENVO	ENVO:01000048	-48.9573	degree	UO	UO:0000185	-10.8698	degree	UO	UO:0000185	112.474	degree	UO	UO:0000185	154.283	degree	UO	UO:0000185	Sample collection	19880101/19880101	4	744	Genera where possible	555	No
scan existing databases	OBIS CLIVAR-SR3	Spring Phytoplankton Assemblages	phytoplankton			Australia	GAZ	GAZ:00000463	ocean biome	ENVO	ENVO:01000048	-13.0825	degree	UO	UO:0000185	-13.0825	degree	UO	UO:0000185	121.788	degree	UO	UO:0000185	121.788	degree	UO	UO:0000185	Sample collection	20011103/20011210	751	751	Species where possible	778	No
personal communication	Jocelyn Dela-Cruz (UNSW)	Franklin voyage underway Noctiluca scintillans	phytoplankton			Australia	GAZ	GAZ:00000463	ocean biome	ENVO	ENVO:01000048	-48.5	degree	UO	UO:0000185	-9.50648	degree	UO	UO:0000185	110.454	degree	UO	UO:0000185	151.573	degree	UO	UO:0000185	Sample collection	19981114/19990130	504	504	Noctiluca scintillans only	799	No
literature review	Published literature	Jeffrey & Carpenter (1974)	phytoplankton			Australia	GAZ	GAZ:00000463	ocean biome	ENVO	ENVO:01000048	-57.9477	degree	UO	UO:0000185	-37.98	degree	UO	UO:0000185	137.77	degree	UO	UO:0000185	155	degree	UO	UO:0000185	Sample collection	19710901/19720516	423	423	Species where possible	573	No
literature review	Published literature	ANZ-DiatomsII	phytoplankton			North West Cape	GAZ	GAZ:00087870	ocean biome	ENVO	ENVO:01000048	-18.1717	degree	UO	UO:0000185	-18.1717	degree	UO	UO:0000185	120.6191	degree	UO	UO:0000185	120.6191	degree	UO	UO:0000185	Sample collection	1844/19590101	21	366	Species where possible	567	No
literature review	Published literature	Revelante et al. (1982)	phytoplankton			Sydney	GAZ	GAZ:02000355	ocean biome	ENVO	ENVO:01000048	-34.1176	degree	UO	UO:0000185	-34.11758	degree	UO	UO:0000185	151.21815	degree	UO	UO:0000185	151.2182	degree	UO	UO:0000185	Sample collection		1	343	Species where possible	553	No
scan existing databases	OBIS Diatoms from SAZ Sediment traps	Diatoms from SAZ Sediment traps	phytoplankton			Hornsby Shire	GAZ	GAZ:00033904	ocean biome	ENVO	ENVO:01000048	-33.59869667	degree	UO	UO:0000185	-33.59869667	degree	UO	UO:0000185	151.1232733	degree	UO	UO:0000185	151.1232733	degree	UO	UO:0000185	Sample collection	19970904/19970920	3	304	Species where possible	746	No
personal communication	Peter Thompson (CSIRO)	SS03/2010	phytoplankton			Gulf of Carpentaria	GAZ	GAZ:00045462	ocean biome	ENVO	ENVO:01000048	-15.5	degree	UO	UO:0000185	-12.5	degree	UO	UO:0000185	136.0833	degree	UO	UO:0000185	141.5	degree	UO	UO:0000185	Sample collection	20100416/20100425	12	304	Species where possible	1050	No
personal communication	Gustaaf Hallegraeff (UTAS)	Hallegraeff & Jeffrey (1984)	phytoplankton			Huon River	GAZ	GAZ:00148239	ocean biome	ENVO	ENVO:01000048	-43.2926	degree	UO	UO:0000185	-43.0216	degree	UO	UO:0000185	146.9736	degree	UO	UO:0000185	147.1526	degree	UO	UO:0000185	Sample collection	19800608/19820519	1	299	Species of interest only	529	No
personal communication	Sasi Nayar (SARDI)	Port Philip Bay	phytoplankton			City of Perth	GAZ	GAZ:00087945	ocean biome	ENVO	ENVO:01000048	-32.33333333	degree	UO	UO:0000185	-31.69333333	degree	UO	UO:0000185	115.6433333	degree	UO	UO:0000185	115.7075	degree	UO	UO:0000185	Sample collection	20121211/20121213	9	297	Genera where possible	803	No
personal communication	Gustaaf Hallegraeff (UTAS)	Hallegraeff's notebook	phytoplankton			North West Cape	GAZ	GAZ:00087870	ocean biome	ENVO	ENVO:01000048	-43.3167	degree	UO	UO:0000185	-43.0666	degree	UO	UO:0000185	147.395	degree	UO	UO:0000185	147.6667	degree	UO	UO:0000185	Sample collection	19820705/19840913	22	291	Species of interest only	587	No
personal communication	Ian Jameson (CSIRO)	Australian National Algae Culture Collection	phytoplankton			Western Australia	GAZ	GAZ:00002789	ocean biome	ENVO	ENVO:01000048	-29.547415	degree	UO	UO:0000185	-28.829165	degree	UO	UO:0000185	113.687835	degree	UO	UO:0000185	114.563585	degree	UO	UO:0000185	Sample collection	19620101/20080101	24	288	Species of interest only	537	No
scan existing databases	PANGAEA	Ocean Drilling Program	phytoplankton			Western Australia	GAZ	GAZ:00002789	ocean biome	ENVO	ENVO:01000048	-29.666	degree	UO	UO:0000185	-21.398	degree	UO	UO:0000185	111.554	degree	UO	UO:0000185	114.136	degree	UO	UO:0000185	Sample collection		11	264	Selected species only	772	No
scan existing databases	PANGAEA	International marine global change study	phytoplankton			Western Australia	GAZ	GAZ:00002789	ocean biome	ENVO	ENVO:01000048	-29.54633333	degree	UO	UO:0000185	-28.82966667	degree	UO	UO:0000185	114.162	degree	UO	UO:0000185	114.6903333	degree	UO	UO:0000185	Sample collection		1	222	Species where possible	766	No
literature review	Published literature	Wood (1961)	phytoplankton			Western Australia	GAZ	GAZ:00002789	ocean biome	ENVO	ENVO:01000048	-34	degree	UO	UO:0000185	-22	degree	UO	UO:0000185	111.55	degree	UO	UO:0000185	115.36	degree	UO	UO:0000185	Sample collection	19610101/19610101	14	192	Species where possible	563	No
literature review	Published literature	Wood, Crosby & Cassie (1959)	phytoplankton			Western Australia	GAZ	GAZ:00002789	ocean biome	ENVO	ENVO:01000048	-35.38	degree	UO	UO:0000185	-21.01	degree	UO	UO:0000185	112.25	degree	UO	UO:0000185	118.66	degree	UO	UO:0000185	Sample collection	1875/19590101	14	192	Species where possible	565	No
literature review	Published literature	Hiramatsu & De Deckker (1996)	phytoplankton			Western Australia	GAZ	GAZ:00002789	ocean biome	ENVO	ENVO:01000048	-32.22	degree	UO	UO:0000185	-30.4	degree	UO	UO:0000185	109.25	degree	UO	UO:0000185	113.03	degree	UO	UO:0000185	Sample collection	19940110/19940110	5	185	Species where possible	533	No
scan existing databases	PANGAEA	Paleoenvironmental reconstructions	phytoplankton			Great Barrier Reef	GAZ	GAZ:00009717	ocean biome	ENVO	ENVO:01000048	-16.5	degree	UO	UO:0000185	-14.42	degree	UO	UO:0000185	145.44	degree	UO	UO:0000185	146.11	degree	UO	UO:0000185	Sample collection		33	176	Selected species only	768	No
scan existing databases	Electron Micrograph Database Electron Micrograph Database	Electron Micrograph Database	phytoplankton			Australia	GAZ	GAZ:00000463	ocean biome	ENVO	ENVO:01000048	-54.559	degree	UO	UO:0000185	-10.6044	degree	UO	UO:0000185	112.62831	degree	UO	UO:0000185	158.8779	degree	UO	UO:0000185	Sample collection	19980304/20050303	45	165	Species where possible	748	No
personal communication	Gustaaf Hallegraeff (UTAS)	Jeffrey & Hallegraeff (1987)	phytoplankton			New Zealand	GAZ	GAZ:00000469	ocean biome	ENVO	ENVO:01000048		degree	UO	UO:0000185		degree	UO	UO:0000185		degree	UO	UO:0000185		degree	UO	UO:0000185	Sample collection	19810501/19810501	1	152	Species where possible	541	No
scan existing databases	PANGAEA	Deep Sea Drilling Project	phytoplankton			Australia	GAZ	GAZ:00000463	ocean biome	ENVO	ENVO:01000048	-62	degree	UO	UO:0000185	-8.90992	degree	UO	UO:0000185	73.50416	degree	UO	UO:0000185	169.1	degree	UO	UO:0000185	Sample collection		8	134	Selected species only	770	No
personal communication	Gustaaf Hallegraeff (UTAS)	LeRoi & Hallegraeff (2004)	phytoplankton			Sydney	GAZ	GAZ:02000355	ocean biome	ENVO	ENVO:01000048	-34.0833	degree	UO	UO:0000185	-34.0833	degree	UO	UO:0000185	151.2083	degree	UO	UO:0000185	151.2583	degree	UO	UO:0000185	Sample collection	19940601/19950530	3	87	Species where possible	543	No
personal communication	Gustaaf Hallegraeff (UTAS)	Hallegraeff (1984)	phytoplankton			Sydney	GAZ	GAZ:02000355	ocean biome	ENVO	ENVO:01000048	-34.0833	degree	UO	UO:0000185	-34.0833	degree	UO	UO:0000185	151.2583	degree	UO	UO:0000185	151.2583	degree	UO	UO:0000185	Sample collection	19790401/19840101	7	84	Species of interest only	523	No
personal communication	Sarah Pausina (UQ)	Zooplankton community dynamics	phytoplankton			Australia	GAZ	GAZ:00000463	ocean biome	ENVO	ENVO:01000048	-33.8833	degree	UO	UO:0000185	-33.3	degree	UO	UO:0000185	152.2166	degree	UO	UO:0000185	158.35	degree	UO	UO:0000185	Sample collection	20090204/20110928	82	82	Noctiluca Scintilans	591	No
personal communication	Gustaaf Hallegraeff (UTAS)	Hallegraeff & Lucas (1988)	phytoplankton			Australia	GAZ	GAZ:00000463	ocean biome	ENVO	ENVO:01000048	-21.3	degree	UO	UO:0000185	-10.8013	degree	UO	UO:0000185	140.7172	degree	UO	UO:0000185	154.05	degree	UO	UO:0000185	Sample collection	19830601/19880101	6	81	Species of interest only	527	No
personal communication	Gustaaf Hallegraeff (UTAS)	Jeffrey & Hallegraeff (1980)	phytoplankton			Australia	GAZ	GAZ:00000463	ocean biome	ENVO	ENVO:01000048	-43.7166	degree	UO	UO:0000185	-39.1833	degree	UO	UO:0000185	142.6666	degree	UO	UO:0000185	148.6833	degree	UO	UO:0000185	Sample collection	19781208/19781208	1	79	Species where possible	539	No
personal communication	Sasi Nayar (SARDI)	Seagrass nutrient uptake studies	phytoplankton			Tuggerah Lake	GAZ	GAZ:00057570	ocean biome	ENVO	ENVO:01000048	-33.2961	degree	UO	UO:0000185	-33.2961	degree	UO	UO:0000185	151.5015	degree	UO	UO:0000185	151.5015	degree	UO	UO:0000185	Sample collection	20050629/20060227	9	75	Genera where possible	802	No
literature review	Published literature	Wood (1963b)	phytoplankton			Princess Charlotte Bay	GAZ	GAZ:00091480	ocean biome	ENVO	ENVO:01000048	-17	degree	UO	UO:0000185	-14	degree	UO	UO:0000185	145	degree	UO	UO:0000185	147	degree	UO	UO:0000185	Sample collection	19630101/19630101	7	65	Species where possible	577	No
personal communication	Gustaaf Hallegraeff (UTAS)	LeRoi & Hallegraeff (2006)	phytoplankton			Sydney	GAZ	GAZ:02000355	ocean biome	ENVO	ENVO:01000048	-34.0833	degree	UO	UO:0000185	-34.0833	degree	UO	UO:0000185	151.3666	degree	UO	UO:0000185	151.3666	degree	UO	UO:0000185	Sample collection	19940601/19950530	3	58	Species of interest only	545	No
literature review	Published literature	McMinn (1990)	phytoplankton			Tasman Sea	GAZ	GAZ:00008998	ocean biome	ENVO	ENVO:01000048	-47	degree	UO	UO:0000185	-43.3	degree	UO	UO:0000185	137.58	degree	UO	UO:0000185	150.27	degree	UO	UO:0000185	Sample collection	19900101/19900101	9	58	Selected species only	547	No
literature review	Published literature	CSIRO (1959)	phytoplankton			Sydney	GAZ	GAZ:02000355	ocean biome	ENVO	ENVO:01000048	-34.11923	degree	UO	UO:0000185	-34.11923	degree	UO	UO:0000185	151.22667	degree	UO	UO:0000185	151.22667	degree	UO	UO:0000185	Sample collection	19590210/19591215	1	51	Species where possible	569	No
personal communication	Gustaaf Hallegraeff (UTAS)	Hallegraeff's Coral Sea Notebook	phytoplankton			Australia	GAZ	GAZ:00000463	ocean biome	ENVO	ENVO:01000048	-38.7628	degree	UO	UO:0000185	-14	degree	UO	UO:0000185	139	degree	UO	UO:0000185	153.2503	degree	UO	UO:0000185	Sample collection	19860123/19860202	49	49	Species of interest only	585	No
literature review	Published literature	O'Connor et al (1996)	phytoplankton			Macquarie Harbour	GAZ	GAZ:00088003	ocean biome	ENVO	ENVO:01000048	-42.255	degree	UO	UO:0000185	-42.255	degree	UO	UO:0000185	145.2636	degree	UO	UO:0000185	145.2636	degree	UO	UO:0000185	Sample collection	19950904/19950904	1	45	Species where possible	549	No
scan existing databases	MICROBIS database	MICROBIS database	phytoplankton			Australia	GAZ	GAZ:00000463	ocean biome	ENVO	ENVO:01000048	-18.75	degree	UO	UO:0000185	-18.75	degree	UO	UO:0000185	147.25	degree	UO	UO:0000185	147.25	degree	UO	UO:0000185	Sample collection		12	44	Selected species only	758	No
personal communication	Gustaaf Hallegraeff (UTAS)	Hallegraeff & Reid (1986)	phytoplankton			Australia	GAZ	GAZ:00000463	ocean biome	ENVO	ENVO:01000048	-18.5	degree	UO	UO:0000185	-18.5	degree	UO	UO:0000185	147.5	degree	UO	UO:0000185	147.5	degree	UO	UO:0000185	Sample collection	19780328/19790430	1	32	Species of interest only	525	No
personal communication	Gustaaf Hallegraeff (UTAS)	Hallegraeff & Jeffrey (1993)	phytoplankton			Huon River	GAZ	GAZ:00148239	ocean biome	ENVO	ENVO:01000048	-12.69016667	degree	UO	UO:0000185	-11.21219167	degree	UO	UO:0000185	130.0114667	degree	UO	UO:0000185	132.468305	degree	UO	UO:0000185	Sample collection	19811001/19840915	5	32	Species of interest only	531	No
literature review	Published literature	Revelante & Gilmartin (1982)	phytoplankton			Australia	GAZ	GAZ:00000463	ocean biome	ENVO	ENVO:01000048	-73.15116	degree	UO	UO:0000185	-5.09924	degree	UO	UO:0000185	-30.48778	degree	UO	UO:0000185	160.15458	degree	UO	UO:0000185	Sample collection		1	32	Species where possible	551	No
literature review	Published literature	CSIRO Voyage: SP3	phytoplankton			Australia	GAZ	GAZ:00000463	ocean biome	ENVO	ENVO:01000048	-37.0806	degree	UO	UO:0000185	-14.3087	degree	UO	UO:0000185	81.82617	degree	UO	UO:0000185	167.8989	degree	UO	UO:0000185	Sample collection	19820309/19820317	6	29	Species where possible	581	No
personal communication	Gustaaf Hallegraeff (UTAS)	Hallegraeff (1983)	phytoplankton			North West Cape	GAZ	GAZ:00087870	ocean biome	ENVO	ENVO:01000048	-14	degree	UO	UO:0000185	-14	degree	UO	UO:0000185	139	degree	UO	UO:0000185	139	degree	UO	UO:0000185	Sample collection	19811001/19820301	1	28	Species of interest only	521	No
literature review	Published literature	CSIRO Voyage: SP7	phytoplankton			Australia	GAZ	GAZ:00000463	ocean biome	ENVO	ENVO:01000048	-39.842	degree	UO	UO:0000185	-8.90992	degree	UO	UO:0000185	81.82617	degree	UO	UO:0000185	160.474	degree	UO	UO:0000185	Sample collection	19820705/19820705	4	24	Genera where possible	583	No
scan existing databases	OBIS (IOC)	Diatom and foraminiferal samples	phytoplankton			Australia	GAZ	GAZ:00000463	ocean biome	ENVO	ENVO:01000048	-37.9654	degree	UO	UO:0000185	-8.90992	degree	UO	UO:0000185	124.39167	degree	UO	UO:0000185	153.1556	degree	UO	UO:0000185	Sample collection	19970211/19970211	1	21	Species where possible	744	No
literature review	Published literature	Grant & Kerr (1970)	phytoplankton			State of Victoria	GAZ	GAZ:00002786	ocean biome	ENVO	ENVO:01000048	-38.33031845	degree	UO	UO:0000185	-37.842	degree	UO	UO:0000185	144.3987274	degree	UO	UO:0000185	145.1150055	degree	UO	UO:0000185	Sample collection	19660401/19660401	1	20	Species where possible	517	No
literature review	Published literature	Cummins et al. (2004)	phytoplankton			Southern Ocean	GAZ	GAZ:00000373	ocean biome	ENVO	ENVO:01000048	-64.87783051	degree	UO	UO:0000185	-46.92399979	degree	UO	UO:0000185	139.8220062	degree	UO	UO:0000185	144.3291626	degree	UO	UO:0000185	Sample collection	19990101/19990101	1	19	Genera where possible	513	No
literature review	Published literature	Gottschalk et al. (2007)	phytoplankton			Hobart	GAZ	GAZ:00088100	ocean biome	ENVO	ENVO:01000048	-43.2409	degree	UO	UO:0000185	-43.2409	degree	UO	UO:0000185	147.0697	degree	UO	UO:0000185	147.0697	degree	UO	UO:0000185	Sample collection	20070101/20070101	3	19	Species where possible	515	No
scan existing databases	OBIS BOLD Marine Invertebrate Data	BOLD Marine Invertebrate Data	phytoplankton			Moreton Bay	GAZ	GAZ:00045338	ocean biome	ENVO	ENVO:01000048	-27.386	degree	UO	UO:0000185	-27.288	degree	UO	UO:0000185	153.16	degree	UO	UO:0000185	153.393	degree	UO	UO:0000185	Sample collection		12	17	HAB species only	742	No
personal communication	Gustaaf Hallegraeff (UTAS)	Hallegraeff (1981)	phytoplankton			Port Phllip Bay	GAZ	GAZ:00045304	ocean biome	ENVO	ENVO:01000048	-38.36141667	degree	UO	UO:0000185	-38.0375	degree	UO	UO:0000185	144.5549167	degree	UO	UO:0000185	144.7896167	degree	UO	UO:0000185	Sample collection	19780101/19780101	15	15	Species of interest only	519	No
literature review	Published literature	CSIRO Voyage: G01	phytoplankton			South Australia	GAZ	GAZ:00002791	ocean biome	ENVO	ENVO:01000048	-34.87553333	degree	UO	UO:0000185	-34.87553333	degree	UO	UO:0000185	138.4632833	degree	UO	UO:0000185	138.4632833	degree	UO	UO:0000185	Sample collection	19600202/19600204	2	12	Species where possible	579	No
scan existing databases	PANGAEA	Climate	phytoplankton			Sydney	GAZ	GAZ:02000355	ocean biome	ENVO	ENVO:01000048	-33.79	degree	UO	UO:0000185	-33.7	degree	UO	UO:0000185	151.29	degree	UO	UO:0000185	151.31	degree	UO	UO:0000185	Sample collection		9	9	One species only	764	No
scan existing databases	OBIS IndOBIS - Indian Ocean Node of OBIS	Indian Ocean Node of OBIS	phytoplankton			New South Wales	GAZ	GAZ:00002793	ocean biome	ENVO	ENVO:01000048	-36.163379	degree	UO	UO:0000185	-35.668733	degree	UO	UO:0000185	147.829207	degree	UO	UO:0000185	157.829207	degree	UO	UO:0000185	Sample collection	19030702/19300702	1	6	Selected species only	754	No
scan existing databases	JODC dataset	JODC dataset	phytoplankton			Gulf Saint Vincent	GAZ	GAZ:00087568	ocean biome	ENVO	ENVO:01000048	-28.86	degree	UO	UO:0000185	-28.86	degree	UO	UO:0000185	153.56	degree	UO	UO:0000185	153.56	degree	UO	UO:0000185	Sample collection	19770628/19770629	1	6	Species where possible	756	No
literature review	Published literature	Wood (1963)	phytoplankton			South Australia	GAZ	GAZ:00002791	ocean biome	ENVO	ENVO:01000048	-35.4261	degree	UO	UO:0000185	-34.9275	degree	UO	UO:0000185	135.0098	degree	UO	UO:0000185	136.69	degree	UO	UO:0000185	Sample collection	19630101/19630101	1	6	Selected species only	561	No
literature review	Published literature	Thompson et al. (2008)	phytoplankton			New South Wales	GAZ	GAZ:00002793	ocean biome	ENVO	ENVO:01000048	-37.2483	degree	UO	UO:0000185	-28.1942	degree	UO	UO:0000185	149.887	degree	UO	UO:0000185	153.569	degree	UO	UO:0000185	Sample collection	19970101/20050101	1	5	Selected species only	557	No
literature review	Published literature	ANZ-DiatomsII	phytoplankton			Hunter Valley	GAZ	GAZ:00058043	ocean biome	ENVO	ENVO:01000048	-32.75611667	degree	UO	UO:0000185	-32.70156667	degree	UO	UO:0000185	151.6095833	degree	UO	UO:0000185	151.7285833	degree	UO	UO:0000185	Sample collection					567	No
