# Supplementary material for: A database of marine phytoplankton abundance, biomass and species composition in Australian waters
Source: Sci Data. 2016 Jun 21;3:160043. doi: 10.1038/sdata.2016.43 (PMC4915276; doi:10.1038/sdata.2016.43)
Supplement: Supplementary file 1 [file sdata201643-isa1.zip › a_assay_Davies.txt]

Sample Name	Protocol REF	Protocol REF	Assay Name	Raw Data File	Comment[Data Repository]	Comment[Data Record Accession]	Comment[Data Record URI]
597	phytoplankton identification	cell biovolume calculation	597	The Australian Phytoplankton Database (1844 - 2016) - abundance and biovolume	Australian Ocean Data Network	doi:10.4225/69/56454b2ba2f79	http://dx.doi.org/10.4225/69/56454b2ba2f79
794	phytoplankton identification	cell biovolume calculation	794	The Australian Phytoplankton Database (1844 - 2016) - abundance and biovolume	Australian Ocean Data Network	doi:10.4225/69/56454b2ba2f79	http://dx.doi.org/10.4225/69/56454b2ba2f79
1065	phytoplankton identification	cell biovolume calculation	1065	The Australian Phytoplankton Database (1844 - 2016) - abundance and biovolume	Australian Ocean Data Network	doi:10.4225/69/56454b2ba2f79	http://dx.doi.org/10.4225/69/56454b2ba2f79
599	phytoplankton identification	cell biovolume calculation	599	The Australian Phytoplankton Database (1844 - 2016) - abundance and biovolume	Australian Ocean Data Network	doi:10.4225/69/56454b2ba2f79	http://dx.doi.org/10.4225/69/56454b2ba2f79
1054	phytoplankton identification	cell biovolume calculation	1054	The Australian Phytoplankton Database (1844 - 2016) - abundance and biovolume	Australian Ocean Data Network	doi:10.4225/69/56454b2ba2f79	http://dx.doi.org/10.4225/69/56454b2ba2f79
589	phytoplankton identification	cell biovolume calculation	589	The Australian Phytoplankton Database (1844 - 2016) - abundance and biovolume	Australian Ocean Data Network	doi:10.4225/69/56454b2ba2f79	http://dx.doi.org/10.4225/69/56454b2ba2f79
1051	phytoplankton identification	cell biovolume calculation	1051	The Australian Phytoplankton Database (1844 - 2016) - abundance and biovolume	Australian Ocean Data Network	doi:10.4225/69/56454b2ba2f79	http://dx.doi.org/10.4225/69/56454b2ba2f79
796	phytoplankton identification	cell biovolume calculation	796	The Australian Phytoplankton Database (1844 - 2016) - abundance and biovolume	Australian Ocean Data Network	doi:10.4225/69/56454b2ba2f79	http://dx.doi.org/10.4225/69/56454b2ba2f79
1064	phytoplankton identification	cell biovolume calculation	1064	The Australian Phytoplankton Database (1844 - 2016) - abundance and biovolume	Australian Ocean Data Network	doi:10.4225/69/56454b2ba2f79	http://dx.doi.org/10.4225/69/56454b2ba2f79
1068	phytoplankton identification	cell biovolume calculation	1068	The Australian Phytoplankton Database (1844 - 2016) - abundance and biovolume	Australian Ocean Data Network	doi:10.4225/69/56454b2ba2f79	http://dx.doi.org/10.4225/69/56454b2ba2f79
1066	phytoplankton identification	cell biovolume calculation	1066	The Australian Phytoplankton Database (1844 - 2016) - abundance and biovolume	Australian Ocean Data Network	doi:10.4225/69/56454b2ba2f79	http://dx.doi.org/10.4225/69/56454b2ba2f79
807	phytoplankton identification	cell biovolume calculation	807	The Australian Phytoplankton Database (1844 - 2016) - abundance and biovolume	Australian Ocean Data Network	doi:10.4225/69/56454b2ba2f79	http://dx.doi.org/10.4225/69/56454b2ba2f79
609	phytoplankton identification	cell biovolume calculation	609	The Australian Phytoplankton Database (1844 - 2016) - abundance and biovolume	Australian Ocean Data Network	doi:10.4225/69/56454b2ba2f79	http://dx.doi.org/10.4225/69/56454b2ba2f79
509	phytoplankton identification	cell biovolume calculation	509	The Australian Phytoplankton Database (1844 - 2016) - abundance and biovolume	Australian Ocean Data Network	doi:10.4225/69/56454b2ba2f79	http://dx.doi.org/10.4225/69/56454b2ba2f79
786	phytoplankton identification	cell biovolume calculation	786	The Australian Phytoplankton Database (1844 - 2016) - abundance and biovolume	Australian Ocean Data Network	doi:10.4225/69/56454b2ba2f79	http://dx.doi.org/10.4225/69/56454b2ba2f79
1056	phytoplankton identification	cell biovolume calculation	1056	The Australian Phytoplankton Database (1844 - 2016) - abundance and biovolume	Australian Ocean Data Network	doi:10.4225/69/56454b2ba2f79	http://dx.doi.org/10.4225/69/56454b2ba2f79
479	phytoplankton identification	cell biovolume calculation	479	The Australian Phytoplankton Database (1844 - 2016) - abundance and biovolume	Australian Ocean Data Network	doi:10.4225/69/56454b2ba2f79	http://dx.doi.org/10.4225/69/56454b2ba2f79
1059	phytoplankton identification	cell biovolume calculation	1059	The Australian Phytoplankton Database (1844 - 2016) - abundance and biovolume	Australian Ocean Data Network	doi:10.4225/69/56454b2ba2f79	http://dx.doi.org/10.4225/69/56454b2ba2f79
806	phytoplankton identification	cell biovolume calculation	806	The Australian Phytoplankton Database (1844 - 2016) - abundance and biovolume	Australian Ocean Data Network	doi:10.4225/69/56454b2ba2f79	http://dx.doi.org/10.4225/69/56454b2ba2f79
790	phytoplankton identification	cell biovolume calculation	790	The Australian Phytoplankton Database (1844 - 2016) - abundance and biovolume	Australian Ocean Data Network	doi:10.4225/69/56454b2ba2f79	http://dx.doi.org/10.4225/69/56454b2ba2f79
1067	phytoplankton identification	cell biovolume calculation	1067	The Australian Phytoplankton Database (1844 - 2016) - abundance and biovolume	Australian Ocean Data Network	doi:10.4225/69/56454b2ba2f79	http://dx.doi.org/10.4225/69/56454b2ba2f79
788	phytoplankton identification	cell biovolume calculation	788	The Australian Phytoplankton Database (1844 - 2016) - abundance and biovolume	Australian Ocean Data Network	doi:10.4225/69/56454b2ba2f79	http://dx.doi.org/10.4225/69/56454b2ba2f79
784	phytoplankton identification	cell biovolume calculation	784	The Australian Phytoplankton Database (1844 - 2016) - abundance and biovolume	Australian Ocean Data Network	doi:10.4225/69/56454b2ba2f79	http://dx.doi.org/10.4225/69/56454b2ba2f79
795	phytoplankton identification	cell biovolume calculation	795	The Australian Phytoplankton Database (1844 - 2016) - abundance and biovolume	Australian Ocean Data Network	doi:10.4225/69/56454b2ba2f79	http://dx.doi.org/10.4225/69/56454b2ba2f79
1057	phytoplankton identification	cell biovolume calculation	1057	The Australian Phytoplankton Database (1844 - 2016) - abundance and biovolume	Australian Ocean Data Network	doi:10.4225/69/56454b2ba2f79	http://dx.doi.org/10.4225/69/56454b2ba2f79
575	phytoplankton identification	cell biovolume calculation	575	The Australian Phytoplankton Database (1844 - 2016) - abundance and biovolume	Australian Ocean Data Network	doi:10.4225/69/56454b2ba2f79	http://dx.doi.org/10.4225/69/56454b2ba2f79
1058	phytoplankton identification	cell biovolume calculation	1058	The Australian Phytoplankton Database (1844 - 2016) - abundance and biovolume	Australian Ocean Data Network	doi:10.4225/69/56454b2ba2f79	http://dx.doi.org/10.4225/69/56454b2ba2f79
801	phytoplankton identification	cell biovolume calculation	801	The Australian Phytoplankton Database (1844 - 2016) - abundance and biovolume	Australian Ocean Data Network	doi:10.4225/69/56454b2ba2f79	http://dx.doi.org/10.4225/69/56454b2ba2f79
780	phytoplankton identification	cell biovolume calculation	780	The Australian Phytoplankton Database (1844 - 2016) - abundance and biovolume	Australian Ocean Data Network	doi:10.4225/69/56454b2ba2f79	http://dx.doi.org/10.4225/69/56454b2ba2f79
782	phytoplankton identification	cell biovolume calculation	782	The Australian Phytoplankton Database (1844 - 2016) - abundance and biovolume	Australian Ocean Data Network	doi:10.4225/69/56454b2ba2f79	http://dx.doi.org/10.4225/69/56454b2ba2f79
559	phytoplankton identification	cell biovolume calculation	559	The Australian Phytoplankton Database (1844 - 2016) - abundance and biovolume	Australian Ocean Data Network	doi:10.4225/69/56454b2ba2f79	http://dx.doi.org/10.4225/69/56454b2ba2f79
511	phytoplankton identification	cell biovolume calculation	511	The Australian Phytoplankton Database (1844 - 2016) - abundance and biovolume	Australian Ocean Data Network	doi:10.4225/69/56454b2ba2f79	http://dx.doi.org/10.4225/69/56454b2ba2f79
804	phytoplankton identification	cell biovolume calculation	804	The Australian Phytoplankton Database (1844 - 2016) - abundance and biovolume	Australian Ocean Data Network	doi:10.4225/69/56454b2ba2f79	http://dx.doi.org/10.4225/69/56454b2ba2f79
805	phytoplankton identification	cell biovolume calculation	805	The Australian Phytoplankton Database (1844 - 2016) - abundance and biovolume	Australian Ocean Data Network	doi:10.4225/69/56454b2ba2f79	http://dx.doi.org/10.4225/69/56454b2ba2f79
792	phytoplankton identification	cell biovolume calculation	792	The Australian Phytoplankton Database (1844 - 2016) - abundance and biovolume	Australian Ocean Data Network	doi:10.4225/69/56454b2ba2f79	http://dx.doi.org/10.4225/69/56454b2ba2f79
1070	phytoplankton identification	cell biovolume calculation	1070	The Australian Phytoplankton Database (1844 - 2016) - abundance and biovolume	Australian Ocean Data Network	doi:10.4225/69/56454b2ba2f79	http://dx.doi.org/10.4225/69/56454b2ba2f79
1053	phytoplankton identification	cell biovolume calculation	1053	The Australian Phytoplankton Database (1844 - 2016) - abundance and biovolume	Australian Ocean Data Network	doi:10.4225/69/56454b2ba2f79	http://dx.doi.org/10.4225/69/56454b2ba2f79
752	phytoplankton identification	cell biovolume calculation	752	The Australian Phytoplankton Database (1844 - 2016) - abundance and biovolume	Australian Ocean Data Network	doi:10.4225/69/56454b2ba2f79	http://dx.doi.org/10.4225/69/56454b2ba2f79
1069	phytoplankton identification	cell biovolume calculation	1069	The Australian Phytoplankton Database (1844 - 2016) - abundance and biovolume	Australian Ocean Data Network	doi:10.4225/69/56454b2ba2f79	http://dx.doi.org/10.4225/69/56454b2ba2f79
800	phytoplankton identification	cell biovolume calculation	800	The Australian Phytoplankton Database (1844 - 2016) - abundance and biovolume	Australian Ocean Data Network	doi:10.4225/69/56454b2ba2f79	http://dx.doi.org/10.4225/69/56454b2ba2f79
571	phytoplankton identification	cell biovolume calculation	571	The Australian Phytoplankton Database (1844 - 2016) - abundance and biovolume	Australian Ocean Data Network	doi:10.4225/69/56454b2ba2f79	http://dx.doi.org/10.4225/69/56454b2ba2f79
555	phytoplankton identification	cell biovolume calculation	555	The Australian Phytoplankton Database (1844 - 2016) - abundance and biovolume	Australian Ocean Data Network	doi:10.4225/69/56454b2ba2f79	http://dx.doi.org/10.4225/69/56454b2ba2f79
778	phytoplankton identification	cell biovolume calculation	778	The Australian Phytoplankton Database (1844 - 2016) - abundance and biovolume	Australian Ocean Data Network	doi:10.4225/69/56454b2ba2f79	http://dx.doi.org/10.4225/69/56454b2ba2f79
799	phytoplankton identification	cell biovolume calculation	799	The Australian Phytoplankton Database (1844 - 2016) - abundance and biovolume	Australian Ocean Data Network	doi:10.4225/69/56454b2ba2f79	http://dx.doi.org/10.4225/69/56454b2ba2f79
573	phytoplankton identification	cell biovolume calculation	573	The Australian Phytoplankton Database (1844 - 2016) - abundance and biovolume	Australian Ocean Data Network	doi:10.4225/69/56454b2ba2f79	http://dx.doi.org/10.4225/69/56454b2ba2f79
567	phytoplankton identification	cell biovolume calculation	567	The Australian Phytoplankton Database (1844 - 2016) - abundance and biovolume	Australian Ocean Data Network	doi:10.4225/69/56454b2ba2f79	http://dx.doi.org/10.4225/69/56454b2ba2f79
553	phytoplankton identification	cell biovolume calculation	553	The Australian Phytoplankton Database (1844 - 2016) - abundance and biovolume	Australian Ocean Data Network	doi:10.4225/69/56454b2ba2f79	http://dx.doi.org/10.4225/69/56454b2ba2f79
746	phytoplankton identification	cell biovolume calculation	746	The Australian Phytoplankton Database (1844 - 2016) - abundance and biovolume	Australian Ocean Data Network	doi:10.4225/69/56454b2ba2f79	http://dx.doi.org/10.4225/69/56454b2ba2f79
1050	phytoplankton identification	cell biovolume calculation	1050	The Australian Phytoplankton Database (1844 - 2016) - abundance and biovolume	Australian Ocean Data Network	doi:10.4225/69/56454b2ba2f79	http://dx.doi.org/10.4225/69/56454b2ba2f79
529	phytoplankton identification	cell biovolume calculation	529	The Australian Phytoplankton Database (1844 - 2016) - abundance and biovolume	Australian Ocean Data Network	doi:10.4225/69/56454b2ba2f79	http://dx.doi.org/10.4225/69/56454b2ba2f79
803	phytoplankton identification	cell biovolume calculation	803	The Australian Phytoplankton Database (1844 - 2016) - abundance and biovolume	Australian Ocean Data Network	doi:10.4225/69/56454b2ba2f79	http://dx.doi.org/10.4225/69/56454b2ba2f79
587	phytoplankton identification	cell biovolume calculation	587	The Australian Phytoplankton Database (1844 - 2016) - abundance and biovolume	Australian Ocean Data Network	doi:10.4225/69/56454b2ba2f79	http://dx.doi.org/10.4225/69/56454b2ba2f79
537	phytoplankton identification	cell biovolume calculation	537	The Australian Phytoplankton Database (1844 - 2016) - abundance and biovolume	Australian Ocean Data Network	doi:10.4225/69/56454b2ba2f79	http://dx.doi.org/10.4225/69/56454b2ba2f79
772	phytoplankton identification	cell biovolume calculation	772	The Australian Phytoplankton Database (1844 - 2016) - abundance and biovolume	Australian Ocean Data Network	doi:10.4225/69/56454b2ba2f79	http://dx.doi.org/10.4225/69/56454b2ba2f79
766	phytoplankton identification	cell biovolume calculation	766	The Australian Phytoplankton Database (1844 - 2016) - abundance and biovolume	Australian Ocean Data Network	doi:10.4225/69/56454b2ba2f79	http://dx.doi.org/10.4225/69/56454b2ba2f79
563	phytoplankton identification	cell biovolume calculation	563	The Australian Phytoplankton Database (1844 - 2016) - abundance and biovolume	Australian Ocean Data Network	doi:10.4225/69/56454b2ba2f79	http://dx.doi.org/10.4225/69/56454b2ba2f79
565	phytoplankton identification	cell biovolume calculation	565	The Australian Phytoplankton Database (1844 - 2016) - abundance and biovolume	Australian Ocean Data Network	doi:10.4225/69/56454b2ba2f79	http://dx.doi.org/10.4225/69/56454b2ba2f79
533	phytoplankton identification	cell biovolume calculation	533	The Australian Phytoplankton Database (1844 - 2016) - abundance and biovolume	Australian Ocean Data Network	doi:10.4225/69/56454b2ba2f79	http://dx.doi.org/10.4225/69/56454b2ba2f79
768	phytoplankton identification	cell biovolume calculation	768	The Australian Phytoplankton Database (1844 - 2016) - abundance and biovolume	Australian Ocean Data Network	doi:10.4225/69/56454b2ba2f79	http://dx.doi.org/10.4225/69/56454b2ba2f79
748	phytoplankton identification	cell biovolume calculation	748	The Australian Phytoplankton Database (1844 - 2016) - abundance and biovolume	Australian Ocean Data Network	doi:10.4225/69/56454b2ba2f79	http://dx.doi.org/10.4225/69/56454b2ba2f79
541	phytoplankton identification	cell biovolume calculation	541	The Australian Phytoplankton Database (1844 - 2016) - abundance and biovolume	Australian Ocean Data Network	doi:10.4225/69/56454b2ba2f79	http://dx.doi.org/10.4225/69/56454b2ba2f79
770	phytoplankton identification	cell biovolume calculation	770	The Australian Phytoplankton Database (1844 - 2016) - abundance and biovolume	Australian Ocean Data Network	doi:10.4225/69/56454b2ba2f79	http://dx.doi.org/10.4225/69/56454b2ba2f79
543	phytoplankton identification	cell biovolume calculation	543	The Australian Phytoplankton Database (1844 - 2016) - abundance and biovolume	Australian Ocean Data Network	doi:10.4225/69/56454b2ba2f79	http://dx.doi.org/10.4225/69/56454b2ba2f79
523	phytoplankton identification	cell biovolume calculation	523	The Australian Phytoplankton Database (1844 - 2016) - abundance and biovolume	Australian Ocean Data Network	doi:10.4225/69/56454b2ba2f79	http://dx.doi.org/10.4225/69/56454b2ba2f79
591	phytoplankton identification	cell biovolume calculation	591	The Australian Phytoplankton Database (1844 - 2016) - abundance and biovolume	Australian Ocean Data Network	doi:10.4225/69/56454b2ba2f79	http://dx.doi.org/10.4225/69/56454b2ba2f79
527	phytoplankton identification	cell biovolume calculation	527	The Australian Phytoplankton Database (1844 - 2016) - abundance and biovolume	Australian Ocean Data Network	doi:10.4225/69/56454b2ba2f79	http://dx.doi.org/10.4225/69/56454b2ba2f79
539	phytoplankton identification	cell biovolume calculation	539	The Australian Phytoplankton Database (1844 - 2016) - abundance and biovolume	Australian Ocean Data Network	doi:10.4225/69/56454b2ba2f79	http://dx.doi.org/10.4225/69/56454b2ba2f79
802	phytoplankton identification	cell biovolume calculation	802	The Australian Phytoplankton Database (1844 - 2016) - abundance and biovolume	Australian Ocean Data Network	doi:10.4225/69/56454b2ba2f79	http://dx.doi.org/10.4225/69/56454b2ba2f79
577	phytoplankton identification	cell biovolume calculation	577	The Australian Phytoplankton Database (1844 - 2016) - abundance and biovolume	Australian Ocean Data Network	doi:10.4225/69/56454b2ba2f79	http://dx.doi.org/10.4225/69/56454b2ba2f79
545	phytoplankton identification	cell biovolume calculation	545	The Australian Phytoplankton Database (1844 - 2016) - abundance and biovolume	Australian Ocean Data Network	doi:10.4225/69/56454b2ba2f79	http://dx.doi.org/10.4225/69/56454b2ba2f79
547	phytoplankton identification	cell biovolume calculation	547	The Australian Phytoplankton Database (1844 - 2016) - abundance and biovolume	Australian Ocean Data Network	doi:10.4225/69/56454b2ba2f79	http://dx.doi.org/10.4225/69/56454b2ba2f79
569	phytoplankton identification	cell biovolume calculation	569	The Australian Phytoplankton Database (1844 - 2016) - abundance and biovolume	Australian Ocean Data Network	doi:10.4225/69/56454b2ba2f79	http://dx.doi.org/10.4225/69/56454b2ba2f79
585	phytoplankton identification	cell biovolume calculation	585	The Australian Phytoplankton Database (1844 - 2016) - abundance and biovolume	Australian Ocean Data Network	doi:10.4225/69/56454b2ba2f79	http://dx.doi.org/10.4225/69/56454b2ba2f79
549	phytoplankton identification	cell biovolume calculation	549	The Australian Phytoplankton Database (1844 - 2016) - abundance and biovolume	Australian Ocean Data Network	doi:10.4225/69/56454b2ba2f79	http://dx.doi.org/10.4225/69/56454b2ba2f79
758	phytoplankton identification	cell biovolume calculation	758	The Australian Phytoplankton Database (1844 - 2016) - abundance and biovolume	Australian Ocean Data Network	doi:10.4225/69/56454b2ba2f79	http://dx.doi.org/10.4225/69/56454b2ba2f79
525	phytoplankton identification	cell biovolume calculation	525	The Australian Phytoplankton Database (1844 - 2016) - abundance and biovolume	Australian Ocean Data Network	doi:10.4225/69/56454b2ba2f79	http://dx.doi.org/10.4225/69/56454b2ba2f79
531	phytoplankton identification	cell biovolume calculation	531	The Australian Phytoplankton Database (1844 - 2016) - abundance and biovolume	Australian Ocean Data Network	doi:10.4225/69/56454b2ba2f79	http://dx.doi.org/10.4225/69/56454b2ba2f79
551	phytoplankton identification	cell biovolume calculation	551	The Australian Phytoplankton Database (1844 - 2016) - abundance and biovolume	Australian Ocean Data Network	doi:10.4225/69/56454b2ba2f79	http://dx.doi.org/10.4225/69/56454b2ba2f79
581	phytoplankton identification	cell biovolume calculation	581	The Australian Phytoplankton Database (1844 - 2016) - abundance and biovolume	Australian Ocean Data Network	doi:10.4225/69/56454b2ba2f79	http://dx.doi.org/10.4225/69/56454b2ba2f79
521	phytoplankton identification	cell biovolume calculation	521	The Australian Phytoplankton Database (1844 - 2016) - abundance and biovolume	Australian Ocean Data Network	doi:10.4225/69/56454b2ba2f79	http://dx.doi.org/10.4225/69/56454b2ba2f79
583	phytoplankton identification	cell biovolume calculation	583	The Australian Phytoplankton Database (1844 - 2016) - abundance and biovolume	Australian Ocean Data Network	doi:10.4225/69/56454b2ba2f79	http://dx.doi.org/10.4225/69/56454b2ba2f79
744	phytoplankton identification	cell biovolume calculation	744	The Australian Phytoplankton Database (1844 - 2016) - abundance and biovolume	Australian Ocean Data Network	doi:10.4225/69/56454b2ba2f79	http://dx.doi.org/10.4225/69/56454b2ba2f79
517	phytoplankton identification	cell biovolume calculation	517	The Australian Phytoplankton Database (1844 - 2016) - abundance and biovolume	Australian Ocean Data Network	doi:10.4225/69/56454b2ba2f79	http://dx.doi.org/10.4225/69/56454b2ba2f79
513	phytoplankton identification	cell biovolume calculation	513	The Australian Phytoplankton Database (1844 - 2016) - abundance and biovolume	Australian Ocean Data Network	doi:10.4225/69/56454b2ba2f79	http://dx.doi.org/10.4225/69/56454b2ba2f79
515	phytoplankton identification	cell biovolume calculation	515	The Australian Phytoplankton Database (1844 - 2016) - abundance and biovolume	Australian Ocean Data Network	doi:10.4225/69/56454b2ba2f79	http://dx.doi.org/10.4225/69/56454b2ba2f79
742	phytoplankton identification	cell biovolume calculation	742	The Australian Phytoplankton Database (1844 - 2016) - abundance and biovolume	Australian Ocean Data Network	doi:10.4225/69/56454b2ba2f79	http://dx.doi.org/10.4225/69/56454b2ba2f79
519	phytoplankton identification	cell biovolume calculation	519	The Australian Phytoplankton Database (1844 - 2016) - abundance and biovolume	Australian Ocean Data Network	doi:10.4225/69/56454b2ba2f79	http://dx.doi.org/10.4225/69/56454b2ba2f79
579	phytoplankton identification	cell biovolume calculation	579	The Australian Phytoplankton Database (1844 - 2016) - abundance and biovolume	Australian Ocean Data Network	doi:10.4225/69/56454b2ba2f79	http://dx.doi.org/10.4225/69/56454b2ba2f79
764	phytoplankton identification	cell biovolume calculation	764	The Australian Phytoplankton Database (1844 - 2016) - abundance and biovolume	Australian Ocean Data Network	doi:10.4225/69/56454b2ba2f79	http://dx.doi.org/10.4225/69/56454b2ba2f79
754	phytoplankton identification	cell biovolume calculation	754	The Australian Phytoplankton Database (1844 - 2016) - abundance and biovolume	Australian Ocean Data Network	doi:10.4225/69/56454b2ba2f79	http://dx.doi.org/10.4225/69/56454b2ba2f79
756	phytoplankton identification	cell biovolume calculation	756	The Australian Phytoplankton Database (1844 - 2016) - abundance and biovolume	Australian Ocean Data Network	doi:10.4225/69/56454b2ba2f79	http://dx.doi.org/10.4225/69/56454b2ba2f79
561	phytoplankton identification	cell biovolume calculation	561	The Australian Phytoplankton Database (1844 - 2016) - abundance and biovolume	Australian Ocean Data Network	doi:10.4225/69/56454b2ba2f79	http://dx.doi.org/10.4225/69/56454b2ba2f79
557	phytoplankton identification	cell biovolume calculation	557	The Australian Phytoplankton Database (1844 - 2016) - abundance and biovolume	Australian Ocean Data Network	doi:10.4225/69/56454b2ba2f79	http://dx.doi.org/10.4225/69/56454b2ba2f79
567	phytoplankton identification	cell biovolume calculation	567	The Australian Phytoplankton Database (1844 - 2016) - abundance and biovolume	Australian Ocean Data Network	doi:10.4225/69/56454b2ba2f79	http://dx.doi.org/10.4225/69/56454b2ba2f79
